# Supplementary material for: GCR1 and GPA1 coupling regulates nitrate, cell wall, immunity and light responses in Arabidopsis
Source: Sci Rep. 2019 Apr 9;9:5838. doi: 10.1038/s41598-019-42084-2 (PMC6456573; doi:10.1038/s41598-019-42084-2)
Supplement: Supplementary file 1 — Supplementary Tables [file 41598_2019_42084_MOESM1_ESM.xlsx]

## Sheet: Title
GCR1 and GPA1 coupling regulates nitrate, cell wall, immunity and light responses in Arabidopsis
Navjyoti Chakraborty, Kostya Kanyuka, Dinesh Kumar Jaiswal, Abhineet Kumar, Vivek Arora, Aakansha Malik, Neha Gupta, Richard Hooley and Nandula Raghuram

## Sheet: Table S1
Table S1. Correlation coefficients of microarray spot intensities across biological replicates of all samples. The data is highly reproducible as the replicates have a high correlation coefficient (~ 0.9).
			Array Name	gpa1-5gcr1-5 rep1	gpa1-5gcr1-5 rep2	Ws2 rep1	Ws2 rep2
			gpa1-5gcr1-5 rep1	1	0.99377	0.964723	0.980736
			gpa1-5gcr1-5 rep2	0.99377	1	0.967792	0.986419
			Ws2 rep1	0.964723	0.967792	1	0.97569
			Ws2 rep2	0.980736	0.986419	0.97569	1

## Sheet: Table S2
Table S2. List of genes and primer sequences used for validation of microarray data.
		Gene name	Locus id	Forward primer	Reverse primer	Efficiency (%)
		ATPP2-A5	AT1G65390	CGCTTCCTCTTCATGGACTATAC	ATGCGAGCGAGACACTAAAG	100.3
		AT1G49570	AT1G49570	GTTTCATGCGCTGACATAGTTG	CAAACGGAGATGGCAGATTTG	108.9
		2-OG	AT2G36690	GCGTGCTACATAGGGTATTG	TTTCGGCGATGGCTTTAC	95.5
		AT4G01350	AT4G01350	CACCATCAACATCCTCTCCTG	CATCGCACAAGTCAAATCCAC	103.3
		AT2G35710	AT2G35710	GCAGCCTACATCTTCCCATTC	AAGCCATCAAGTAGAGCGAC	102.7
		CKX4	AT4G29740	TCCCACAAACCGAAACAAATG	CTTGCCAATTTTGAGATCCACC	100.2
		AT1G78860	AT1G78860	CTGACGGTAACGATGAGTGTAG	CCAACCAAGAAGCCCTATGT	99.6
		bHLH100	AT2G41240	GTACATACCAGAGCTGCAAGAG	TCGACGCATAGCTTGTAACC	106
		ERF13	AT2G44840	ACGATAACTGGAGCGACTTG	GCATCACGGAGAGTGTTGTA	96
		PDR12	AT1G15520	GCGGCTTTAGGAGTCGATTT	GCTGGCTTAGCTCCTTGATTAG	106.6
		PAD3	AT3G26830	GCTGATAGAGTCGTGGATCTTG	CAGTCGATGAACCTACCGATTC	93
		FMO1	AT1G19250	GCGGTGTCATGCCTTTAT	CGTAGCTCTGATGTGTGTAAG	94.4
		DFR	AT5G42800	CGCCGAAGAGAAAGGATTAG	GTTCCGAGTGATAGGAGAGA	104.1
		MYB5	AT3G13540	GATACCGGGAAGGACTGATAATG	AGAGGCTTGTGGGTTTGAG	100
		VSP2	AT5G24770	GCGTACTGGTTGTGGTTAG	GTTCAATCCCGAGCTCTATG	98.5
		MYB69	AT4G33450	TCTCTTCCACGGCTACTT	CAGAGACCGCAACTCTTATC	101.2
		ATPMEP	AT4G02330	CGAGTCACATTGGTGTATGGA	CATCGAGATCAAGCCTGTAGAA	98.7
		AT2G02160	AT2G02160	CGTCTCCTGGGTTTGATGTT	TTCCCTCTCTCCTGACTTCTAC	100
		AZG2	AT5G50300	CCAATATCTTAGCCGACTCCG	ATTGTTCGTAGCCAGGGTTAG	109

## Sheet: Table S3
Table S3: Functional classification of DEGs identified in the gpa1-5gcr1-5double mutant.
	GO term	Ontology	Description	Number in input list	Number in BG/Ref	p-value	FDR
	GO:0009605	P	response to external stimulus	77	1582	1.8e-09	3.5e-06
	GO:0009834	P	plant-type secondary cell wall biogenesis	14	65	2.6e-09	3.5e-06
	GO:0071554	P	cell wall organization or biogenesis	45	704	3.6e-09	3.5e-06
	GO:0043207	P	response to external biotic stimulus	61	1212	3.3e-08	1.9e-05
	GO:0051707	P	response to other organism	61	1210	3.1e-08	1.9e-05
	GO:0009607	P	response to biotic stimulus	62	1253	4.5e-08	2.2e-05
	GO:0044550	P	secondary metabolite biosynthetic process	26	311	6.7e-08	2.8e-05
	GO:1901700	P	response to oxygen-containing compound	71	1557	9.6e-08	3.6e-05
	GO:0071669	P	plant-type cell wall organization or biogenesis	23	256	1.2e-07	3.8e-05
	GO:0050896	P	response to stimulus	201	6250	2.7e-07	8.1e-05
	GO:0042546	P	cell wall biogenesis	21	230	3.2e-07	8.7e-05
	GO:0044710	P	single-organism metabolic process	139	3970	5e-07	0.00012
	GO:0051704	P	multi-organism process	71	1631	5.1e-07	0.00012
	GO:0006952	P	defense response	68	1566	9.9e-07	0.00021
	GO:0019748	P	secondary metabolic process	31	492	1.3e-06	0.00026
	GO:0009699	P	phenylpropanoid biosynthetic process	14	121	2.4e-06	0.00043
	GO:0006950	P	response to stress	123	3506	2.5e-06	0.00043
	GO:0009832	P	plant-type cell wall biogenesis	16	160	2.8e-06	0.00045
	GO:0098542	P	defense response to other organism	46	936	3.1e-06	0.00049
	GO:0010243	P	response to organonitrogen compound	16	166	4.3e-06	0.00063
	GO:0045229	P	external encapsulating structure organization	32	551	4.5e-06	0.00064
	GO:0010200	P	response to chitin	14	134	7.2e-06	0.00097
	GO:0071555	P	cell wall organization	30	518	9.4e-06	0.0012
	GO:0044699	P	single-organism process	271	9448	1.4e-05	0.0018
	GO:0009698	P	phenylpropanoid metabolic process	15	164	1.5e-05	0.0018
	GO:0006979	P	response to oxidative stress	27	453	1.6e-05	0.0018
	GO:0009813	P	flavonoid biosynthetic process	11	93	2.4e-05	0.0026
	GO:0042221	P	response to chemical	100	2853	2.7e-05	0.0028
	GO:2000652	P	regulation of secondary cell wall biogenesis	6	22	3.2e-05	0.0033
	GO:0042545	P	cell wall modification	14	156	3.5e-05	0.0034
	GO:0050832	P	defense response to fungus	28	504	3.7e-05	0.0036
	GO:0001906	P	cell killing	19	274	4.4e-05	0.0039
	GO:0031640	P	killing of cells of other organism	19	274	4.4e-05	0.0039
	GO:0044364	P	disruption of cells of other organism	19	274	4.4e-05	0.0039
	GO:0010033	P	response to organic substance	75	2023	5.7e-05	0.0047
	GO:0009620	P	response to fungus	30	573	5.6e-05	0.0047
	GO:0000272	P	polysaccharide catabolic process	14	167	6.9e-05	0.0055
	GO:0044711	P	single-organism biosynthetic process	66	1735	8e-05	0.0062
	GO:0009812	P	flavonoid metabolic process	11	109	9.1e-05	0.0069
	GO:0045491	P	xylan metabolic process	7	41	9.6e-05	0.0071
	GO:0006869	P	lipid transport	14	174	0.0001	0.0075
	GO:0005976	P	polysaccharide metabolic process	24	432	0.00013	0.009
	GO:0009719	P	response to endogenous stimulus	65	1732	0.00013	0.009
	GO:0042430	P	indole-containing compound metabolic process	9	77	0.00014	0.0096
	GO:0035821	P	modification of morphology or physiology of other organism	19	305	0.00017	0.011
	GO:0001101	P	response to acid chemical	48	1181	0.00019	0.012
	GO:0045492	P	xylan biosynthetic process	6	32	0.00019	0.012
	GO:1901698	P	response to nitrogen compound	17	264	0.00025	0.016
	GO:1903338	P	regulation of cell wall organization or biogenesis	6	34	0.00026	0.016
	GO:0010876	P	lipid localization	14	199	0.00038	0.022
	GO:0045490	P	pectin catabolic process	9	96	0.00064	0.037
	GO:0009642	P	response to light intensity	11	144	0.00083	0.047
	GO:0010333	F	terpene synthase activity	8	28	1.1e-06	0.00094
	GO:0008171	F	O-methyltransferase activity	8	34	3.9e-06	0.0011
	GO:0016838	F	carbon-oxygen lyase activity, acting on phosphates	8	33	3.2e-06	0.0011
	GO:0046906	F	tetrapyrrole binding	24	402	4.6e-05	0.0066
	GO:0001135	F	transcription factor activity, RNA polymerase II transcription factor recruiting	13	139	4.4e-05	0.0066
	GO:0001134	F	transcription factor activity, transcription factor recruiting	13	140	4.7e-05	0.0066
	GO:0043565	F	sequence-specific DNA binding	38	825	8.4e-05	0.0099
	GO:0046910	F	pectinesterase inhibitor activity	10	95	0.00014	0.014
	GO:0001067	F	regulatory region nucleic acid binding	24	455	0.00027	0.019
	GO:0044212	F	transcription regulatory region DNA binding	24	452	0.00025	0.019
	GO:0000975	F	regulatory region DNA binding	24	455	0.00027	0.019
	GO:0001076	F	transcription factor activity, RNA polymerase II transcription factor binding	13	168	0.00026	0.019
	GO:0004857	F	enzyme inhibitor activity	14	195	0.00031	0.02
	GO:0008289	F	lipid binding	18	317	0.00069	0.038
	GO:0051119	F	sugar transmembrane transporter activity	10	118	0.00068	0.038
	GO:1901476	F	carbohydrate transporter activity	10	123	0.00091	0.045
	GO:0015144	F	carbohydrate transmembrane transporter activity	10	123	0.00091	0.045
	GO:0005576	C	extracellular region	159	2954	1.8e-23	8e-21

## Sheet: Table S4
Table S3. Differentially regulated transcription factors (TFs) family identified in gpa1-5gcr1-5 double mutant.
		S. No.	TF Family	No. of genes
				up-regulated	down-regulated
		1	AP2-EREB	5	0
		2	ARR-B	1	1
		3	Argonaute	0	1
		4	AS2	0	1
		5	Aux/IAA	0	1
		6	bHLH	4	3
		7	bZIP	1	0
		8	C2C2-CO like	2	0
		9	C2H2	3	2
		10	G2-like	0	1
		11	Global	1	0
		12	GRAS	1	0
		13	HB	0	2
		14	Histone	0	1
		15	MADS	0	1
		16	MYB	2	11
		17	NAC	1	0
		18	PHD Finger	1	0
		19	Putative DNA binding	2	1
		20	SET domain	1	0
		21	Unspecified	2	4
		22	WRKY	7	0

## Sheet: Table S5
Table S5: AgriGO analyses shows the statistically significant biological processes detected in the transcriptomic datasets of all three mutants.
	Overrepresented GO term associated with biological processes	All DEGs dataset (gcr1-5)	All DEGs dataset (gpa1-5)	All DEGs dataset (gcr1-5,gpa1-5)
	carbohydrate metabolic process	Not detected	Not detected	Not detected
	cell killing	Detected	Detected	Detected
	cell wall biogenesis	Not detected	Not detected	Detected
	cell wall macromolecule biosynthetic process	Not detected	Not detected	Not detected
	cell wall modification	Not detected	Not detected	Detected
	cell wall organization	Not detected	Not detected	Detected
	cell wall organization or biogenesis	Not detected	Not detected	Detected
	cell wall polysaccharide biosynthetic process	Not detected	Not detected	Not detected
	cellular component macromolecule biosynthetic process	Not detected	Not detected	Not detected
	cellular response to external stimulus	Detected	Detected	Not detected
	cellular response to extracellular stimulus	Detected	Detected	Not detected
	cellular response to nutrient levels	Detected	Not detected	Not detected
	cellular response to phosphate starvation	Detected	Not detected	Not detected
	cellular response to starvation	Detected	Not detected	Not detected
	defense response	Detected	Detected	Detected
	defense response to fungus	Detected	Detected	Detected
	defense response to other organism	Detected	Detected	Detected
	disruption of cells of other organism	Detected	Detected	Detected
	external encapsulating structure organization	Not detected	Not detected	Detected
	flavonoid biosynthetic process	Not detected	Not detected	Detected
	flavonoid metabolic process	Not detected	Not detected	Detected
	hemicellulose metabolic process	Not detected	Not detected	Not detected
	hydrogen peroxide catabolic process	Not detected	Detected	Not detected
	hydrogen peroxide metabolic process	Not detected	Detected	Not detected
	indole-containing compound metabolic process	Not detected	Not detected	Detected
	killing of cells of other organism	Detected	Detected	Detected
	lignin biosynthetic process	Not detected	Not detected	Not detected
	lipid catabolic process	Not detected	Not detected	Not detected
	lipid localization	Not detected	Detected	Detected
	lipid transport	Not detected	Detected	Detected
	modification of morphology or physiology of other organism	Not detected	Detected	Detected
	multi-organism process	Detected	Detected	Detected
	oligopeptide transport	Not detected	Not detected	Not detected
	oxidation-reduction process	Not detected	Detected	Not detected
	pectin catabolic process	Not detected	Not detected	Detected
	peptide transport	Not detected	Not detected	Not detected
	phenylpropanoid biosynthetic process	Not detected	Not detected	Detected
	phenylpropanoid metabolic process	Not detected	Not detected	Detected
	plant-type cell wall biogenesis	Not detected	Not detected	Detected
	plant-type cell wall organization or biogenesis	Not detected	Not detected	Detected
	plant-type secondary cell wall biogenesis	Not detected	Not detected	Detected
	polysaccharide catabolic process	Not detected	Not detected	Detected
	polysaccharide metabolic process	Not detected	Not detected	Detected
	regulation of cell communication	Not detected	Not detected	Not detected
	regulation of cell wall organization or biogenesis	Not detected	Not detected	Detected
	regulation of secondary cell wall biogenesis	Not detected	Not detected	Detected
	response to acid chemical	Detected	Not detected	Detected
	response to biotic stimulus	Detected	Detected	Detected
	response to chemical	Detected	Not detected	Detected
	response to chitin	Detected	Detected	Detected
	response to endogenous stimulus	Detected	Not detected	Detected
	response to ethylene	Not detected	Not detected	Not detected
	response to external biotic stimulus	Detected	Detected	Detected
	response to external stimulus	Detected	Detected	Detected
	response to extracellular stimulus	Detected	Detected	Not detected
	response to fungus	Detected	Detected	Detected
	response to light intensity	Not detected	Not detected	Detected
	response to nitrogen compound	Detected	Not detected	Detected
	response to nutrient levels	Detected	Not detected	Not detected
	response to organic substance	Detected	Not detected	Detected
	response to organonitrogen compound	Detected	Detected	Detected
	response to other organism	Detected	Detected	Detected
	response to oxidative stress	Detected	Not detected	Detected
	response to oxygen-containing compound	Detected	Not detected	Detected
	response to starvation	Detected	Not detected	Not detected
	response to stimulus	Detected	Not detected	Detected
	response to stress	Detected	Detected	Detected
	secondary metabolic process	Not detected	Detected	Detected
	secondary metabolite biosynthetic process	Not detected	Detected	Detected
	single-organism biosynthetic process	Not detected	Not detected	Detected
	single-organism metabolic process	Not detected	Detected	Detected
	single-organism process	Not detected	Not detected	Detected
	xylan biosynthetic process	Not detected	Not detected	Detected
	xylan metabolic process	Not detected	Not detected	Detected

## Sheet: Table S6
Table S6: List of heterotrimeric G-protein signaling interactors identified as DEGs in the gpa1-5 and gcr1-5 single mutant and gpa1-5gcr1-5 double mutants.
	Interactors exclusively identified as DEGs in gpa1-5 mutant.
	TAIR IDs	Annotations
	AT2G21390	Coatomer, alpha subunit
	AT5G59105	Defensin-like (DEFL) family protein
	AT5G40730	Arabinogalactan protein 24
	Interactors exclusively identified as DEGs in gcr1-5 mutant.
	TAIR IDs	Annotations
	AT1G05700	Leucine-rich repeat transmembrane protein kinase protein
	AT3G01420	DOX1 Peroxidase superfamily protein
	AT3G32980	Peroxidase superfamily protein
	AT3G15950	NAI2 DNA topoisomerase-like protein
	AT1G07560	Leucine-rich repeat protein kinase family protein
	AT1G26380	FAD-binding Berberine family protein
	AT5G20150	SPX domain-containing protein 1
	Interactors exclusively identified as DEGs in gpa1-5,gcr1-5 double mutant.
	TAIR IDs	Annotations
	AT3G43190	sucrose synthase 4
	AT2G34420	LHB1B2 hotosystem II light harvesting complex protein B1B2
	AT1G29920	CAB2 chlorophyll A/B-binding protein 2
	AT1G33055	hypothetical protein
	AT4G29020	glycine-rich protein
	AT1G54010	GDSL-like Lipase/Acylhydrolase superfamily protein
	AT1G21130	IGMT4 O-methyltransferase family protein
	AT2G41430	dehydration-induced protein (ERD15)
	AT5G47530	Auxin-responsive family protein
	AT5G16600	MYB43 myb domain protein 43
	Interactors identified as common DEGs in gpa1-5 and gcr1-5 single mutants.
	TAIR IDs	Annotations
	AT2G26400	ARD3 acireductone dioxygenase 3
	Interactors identified as common DEGs in gcr1-5 single mutant and gpa1-5,gcr1-5 double mutant.
	TAIR IDs	Annotations
	AT1G55450	S-adenosyl-L-methionine-dependent methyltransferases superfamily protein
	AT4G07820	CAP (Cysteine-rich secretory proteins, Antigen 5, and Pathogenesis-related 1 protein) superfamily protein
	Interactors identified as common DEGs in gpa1-5 single mutant and gpa1-5gcr1-5 double mutant.
	TAIR IDs	Annotations
	AT3G16420	PYK10-binding protein 1 PBP1
	Interactors identified as common DEGs in all three mutants.
	TAIR IDs	Annotations
	AT1G65390	PP2-A5 phloem protein 2 A5
	AT4G21830	Methionine sulfoxide reductase B7

## Sheet: Table S7
Table S7. List of the interactors associated with various molecular complexes detected in PPI network using MCODE algorithm. The PPI network was developed using exclusive DEGs identified in the gpa1-5gcr1-5 double mutant.
			List of interactors in molecular complex1/Cluster1
			TAIR ID	Annotation	Not DEGs /DEGs [Geomean value (log2FC)]
			AT5G11260	HY5, TED 5 | Basic-leucine zipper (bZIP) transcription factor family protein | chr5:3593583-3594800 REVERSE LENGTH=168	Not DEG
			AT1G02340	HFR1, RSF1, FBI1, REP1 | basic helix-loop-helix (bHLH) DNA-binding superfamily protein | chr1:465933-467685 REVERSE LENGTH=292	1.09418
			AT4G25560	AtMYB18, MYB18 | myb domain protein 18 | chr4:13052555-13053573 FORWARD LENGTH=283	Not DEG
			AT2G32950	COP1, ATCOP1, DET340, FUS1, EMB168 | Transducin/WD40 repeat-like superfamily protein | chr2:13978000-13983282 FORWARD LENGTH=675	Not DEG
			AT2G37678	FHY1, PAT3, FRY1 | far-red elongated hypocotyl 1 | chr2:15801689-15802696 REVERSE LENGTH=202	Not DEG
			List of interactors in molecular complex2/Cluster2
			TAIR ID	Annotation	Not DEGs /DEGs [Geomean value (log2FC)]
			AT2G41610	| unknown protein;	-1.13321
			AT4G23400	PIP1D, PIP1;5 | plasma membrane intrinsic protein 1;5 | chr4:12220792-12222155 FORWARD LENGTH=287	Not DEG
			AT3G50220	| Protein of unknown function (DUF579) | chr3:18617672-18618640 REVERSE LENGTH=322	-1.17326
			AT5G47530	| Auxin-responsive family protein | chr5:19281471-19282870 FORWARD LENGTH=395	-1.78171
			AT3G57220	| Glycosyl transferase family 4 protein | chr3:21174516-21176904 FORWARD LENGTH=426	Not DEG
			AT4G18205	| Nucleotide-sugar transporter family protein | chr4:10073850-10075065 FORWARD LENGTH=377	1.39324
			AT1G17280	UBC34 | ubiquitin-conjugating enzyme 34 | chr1:5917146-5919162 REVERSE LENGTH=237	Not DEG
			AT1G47640	| unknown protein; FUNCTIONS IN: m	Not DEG
			AT1G35620	ATPDIL5-2, ATPDI8, PDI8, PDIL5-2 | PDI-like 5-2 | chr1:13156504-13158280 FORWARD LENGTH=440	Not DEG
			AT1G34780	ATAPRL4, APRL4 | APR-like 4 | chr1:12748835-12750124 REVERSE LENGTH=310	Not DEG
			AT4G30500	| Protein of unknown function (DUF788) | chr4:14903558-14904764 FORWARD LENGTH=173	Not DEG
			AT2G22425	| Microsomal signal peptidase 12 kDa subunit (SPC12) | chr2:9515079-9515357 FORWARD LENGTH=92	Not DEG
			AT2G15350	FUT10, ATFUT10 | fucosyltransferase 10 | chr2:6688140-6689462 REVERSE LENGTH=440	Not DEG
			AT3G12180	| Cornichon family protein | chr3:3883464-3884570 FORWARD LENGTH=146	Not DEG
			AT2G41705	| camphor resistance CrcB family protein | chr2:17398083-17399910 FORWARD LENGTH=461	Not DEG
			AT4G20790	| Leucine-rich repeat protein kinase family protein | chr4:11134775-11136423 REVERSE LENGTH=518	Not DEG
			AT5G10840	| Endomembrane protein 70 protein family | chr5:3424910-3427797 REVERSE LENGTH=648	Not DEG
			AT5G66830	| F-box family protein with a domain of unknown function (DUF295)	Not DEG
			List of interactors in molecular complex3/Cluster 3
			TAIR ID	Annotation	Not DEGs /DEGs [Geomean value (log2FC)]
			AT5G21170	AKINBETA1 | 5'-AMP-activated protein kinase beta-2 subunit protein |	1.10679
			AT1G09020	SNF4, ATSNF4 | homolog of yeast sucrose nonfermenting 4 |	Not DEG
			AT3G29160	AKIN11, SNRK1.2, KIN11, ATKIN11 | SNF1 kinase homolog 11 |	Not DEG
			AT3G01090	AKIN10, KIN10 | SNF1 kinase homolog 10 |	Not DEG
			List of interactors in molecular complex4/Cluster 4
			TAIR ID	Annotation	Not DEGs /DEGs [Geomean value (log2FC)]
			AT5G14750	WER, ATMYB66, WER1, MYB66 | myb domain protein 66	2.36607
			AT4G09820	TT8, BHLH42 | basic helix-loop-helix (bHLH) DNA-binding superfamily protein	-1.51339
			AT5G35550	TT2, ATMYB123, MYB123, ATTT2 | Duplicated homeodomain-like superfamily protein	-2.86619
			AT5G41315	GL3, MYC6.2 | basic helix-loop-helix (bHLH) DNA-binding superfamily protein	Not DEG
			AT2G46410	CPC | Homeodomain-like superfamily protein	Not DEG
			AT1G63650	EGL3, EGL1, ATMYC-2 | basic helix-loop-helix (bHLH) DNA-binding superfamily protein	Not DEG
			AT5G24520	TTG1, TTG, URM23, ATTTG1 | Transducin/WD40 repeat-like superfamily protein	Not DEG
			List of interactors in molecular complex5/Cluster 5
			TAIR ID	Annotation	Not DEGs /DEGs [Geomean value (log2FC)]
			AT5G62880	ARAC10, ATRAC10, ATROP11, RAC10 | RAC-like 10 | chr5:25237236-25238939 FORWARD LENGTH=215	Not DEG
			AT1G22920	CSN5A, JAB1, AJH1 | COP9 signalosome 5A | chr1:8109882-8111895 REVERSE LENGTH=357	Not DEG
			AT4G36910	LEJ2, CDCP2 | Cystathionine beta-synthase (CBS) family protein | chr4:17391016-17393218 REVERSE LENGTH=236	Not DEG
			List of interactors in molecular complex6/Cluster 6
			TAIR ID	Annotation	Not DEGs /DEGs [Geomean value (log2FC)]
			AT3G17600	IAA31 | indole-3-acetic acid inducible 31 | chr3:6020281-6021040 REVERSE LENGTH=158	-3.61236
			AT4G30080	ARF16 | auxin response factor 16 | chr4:14703369-14705564 REVERSE LENGTH=670	Not DEG
			AT1G15580	IAA5, ATAUX2-27, AUX2-27 | indole-3-acetic acid inducible 5 | chr1:5365764-5366460 REVERSE LENGTH=163	Not DEG
			List of interactors in molecular complex7/Cluster 7
			TAIR ID	Annotation	Not DEGs /DEGs [Geomean value (log2FC)]
			AT1G64280	NPR1, SAI1, NIM1, ATNPR1 | regulatory protein (NPR1) | chr1:23853329-23855407 REVERSE LENGTH=593	Not DEG
			AT5G06950	AHBP-1B, TGA2 | bZIP transcription factor family protein | chr5:2152323-2154174 FORWARD LENGTH=330	2.41196
			AT5G45110	NPR3, ATNPR3 | NPR1-like protein 3 | chr5:18229319-18231334 FORWARD LENGTH=586	Not DEG
